# Supplementary material for: Investigation of the Role of PUFA Metabolism in Breast Cancer Using a Rank-Based Random Forest Algorithm
Source: Cancers (Basel). 2022 Sep 25;14(19):4663. doi: 10.3390/cancers14194663 (PMC9562210; doi:10.3390/cancers14194663)
Supplement: Supplementary file 1 [file cancers-14-04663-s001.zip]

Archive with 2 entries (2 files):
- cancers-1833364-supplementary.pdf
- Genes_supplementary.xlsx
