# Supplementary material for: Investigation of the Role of PUFA Metabolism in Breast Cancer Using a Rank-Based Random Forest Algorithm
Source: Cancers (Basel). 2022 Sep 25;14(19):4663. doi: 10.3390/cancers14194663 (PMC9562210; doi:10.3390/cancers14194663)
Supplement: Supplementary file 1 [file cancers-14-04663-s001.zip › Genes_supplementary.xlsx]

## Sheet: Genes_supplem
Gene	Tumor_vs_Healthy	Important_genes_Tumor_vs_Healthy	Molecular_subtypes	Important_genes_Molecular_subtypes
CYP1A1	1	0	1	0
CYP1A2	1	1	1	0
CYP1B1	1	0	1	1
CYP3A4	1	0	1	0
CYP3A5	1	0	1	0
CYP3A43	1	0	1	0
CYP2A6	1	0	1	0
CYP2A7	1	0	1	0
CYP2A13	1	0	1	0
CYP2B6	1	0	1	1
CYP2C8	1	1	1	0
CYP2C9	1	0	1	0
CYP2C18	1	0	1	0
CYP2C19	1	0	1	0
CYP2D6	1	0	1	0
CYP2E1	1	0	1	0
CYP2F1	1	0	1	0
CYP2J2	1	0	1	0
CYP2R1	1	0	1	0
CYP2S1	1	0	0	0
CYP2U1	1	1	1	0
CYP2W1	1	0	1	0
CYP4A11	1	1	1	0
CYP4A22	0	0	0	0
CYP4F2	1	0	1	0
CYP4F3	1	0	1	0
CYP4F8	1	0	1	1
CYP4F11	1	0	1	1
CYP4F12	1	0	1	0
CYP4F22	1	0	0	0
CYP4V2	1	0	0	0
CYP4X1	1	0	0	0
CYP4Z1	1	0	0	0
TBXAS1	1	0	1	0
CYP7A1	1	1	1	0
CYP7B1	1	0	1	1
PTGIS	1	1	1	0
CYP11A1	1	0	1	0
CYP11B1	1	0	1	0
CYP17A1	1	0	1	0
CYP20A1	1	0	1	0
CYP3A7	0	0	0	0
CYP21A2	0	0	0	0
CYP26A1	1	0	1	0
CYP26B1	1	0	1	0
CYP26C1	0	0	0	0
CYP27A1	1	0	1	0
CYP27C1	0	0	0	0
CYP39A1	1	0	1	1
CYP46A1	1	1	1	0
PECR	1	0	1	0
DECR1	1	0	1	0
FAR1	1	0	0	0
FAR2	1	0	1	0
ACOT1	0	0	0	0
ACOT2	0	0	0	0
ACOT4	1	0	0	0
ACOT6	1	0	0	0
ACOT7	1	1	1	1
ACOT8	1	0	1	1
ACOT9	1	0	1	1
ACOT11	1	0	1	0
ACOT12	1	0	0	0
ACOT13	1	0	1	1
ELOVL2	1	0	1	1
ELOVL5	1	0	1	1
FADS1	0	0	0	0
FADS2	1	0	1	1
FADS3	1	0	1	0
FADS6	0	0	0	0
ACOX1	1	0	1	0
HADH	1	1	1	0
HADHA	1	0	1	0
HSD17B12	1	0	1	1
ACAD8	1	0	1	1
ACAD9	1	0	0	0
ACAD10	1	0	1	0
ACAD11	0	0	0	0
ACADVL	1	1	1	0
ACADL	1	0	1	0
BAAT	1	1	1	0
ACAA1	1	0	1	1
ACAA2	1	0	1	0
ALOX5	1	0	1	0
ALOX5AP	1	0	1	0
ALOX12	1	0	1	0
ALOX12B	1	0	1	0
ALOX15	1	0	1	0
ALOX15B	1	0	1	1
ALOXE3	1	0	1	0
PTGS1	1	0	1	0
PTGS2	1	0	1	0
PTGDS	1	0	1	0
HPGDS	1	0	1	1
PRXL2B	0	0	0	0
PTGES	1	0	1	0
PTGES2	1	0	1	0
PTGES3	1	0	1	1
AKR1A1	1	0	1	0
AKR1B1	1	0	1	1
AKR1C3	1	1	1	0
CBR1	1	0	1	1
HPGD	1	0	1	0
PTGR1	1	0	0	0
LTC4S	1	0	1	1
LTA4H	0	0	0	0
GGT5	1	0	1	0
ACSL1	1	0	1	0
ACSL3	1	0	1	0
ACSL4	1	1	1	0
ACSL5	1	0	1	0
ACSL6	1	0	1	0
ACSBG1	1	0	1	0
MBOAT7	1	0	1	1
LPCAT3	1	0	1	1
EPHX1	1	0	1	0
EPHX2	1	0	1	1
EPHX3	1	0	1	0
EPHX4	1	0	0	0
PLB1	1	1	0	0
FASN	1	0	1	1
FAAH	1	0	1	1
FAAH2	1	0	0	0
MGLL	1	0	1	1
FABP1	1	0	1	0
FABP2	1	0	1	0
FABP3	1	0	1	0
FABP4	1	1	1	1
FABP5	1	0	1	1
FABP6	1	0	1	1
FABP7	1	1	1	1
PLA1A	1	0	1	0
PLA2G1B	1	1	1	0
PLA2G2A	1	0	1	0
PLA2G2C	0	0	0	0
PLA2G2D	1	0	1	1
PLA2G2E	1	0	1	0
PLA2G2F	1	0	1	0
PLA2G3	1	0	1	0
PLA2G4A	1	0	1	1
PLA2G4B	0	0	0	0
PLA2G4C	1	0	1	0
PLA2G4D	1	0	0	0
PLA2G4E	0	0	0	0
PLA2G4F	1	0	0	0
PLA2G5	1	0	1	0
PLA2G6	1	1	1	0
PLA2G7	1	0	1	1
PLA2G10	0	0	0	0
PLA2G12A	1	0	1	1
PLA2G12B	1	0	0	0
PLA2G15	1	1	1	0
PLAA	1	0	1	1
PLCL1	1	0	1	1
PLCZ1	1	0	0	0
PLCD1	1	1	1	0
PLCG1	1	0	1	0
PLCG2	1	0	1	1
PLCB1	1	0	1	0
PLCB2	1	0	1	0
PLCB3	1	0	1	0
PLCB4	1	0	1	1
PLCD3	1	1	0	0
PLCD4	1	0	0	0
PLCH1	1	1	1	1
PLCH2	1	0	1	0
PLCL2	1	0	1	0
PLD1	1	0	1	1
PLD2	1	0	1	1
PLD3	1	0	1	0
PLD4	1	0	0	0
PLD5	1	1	0	0
PLD6	1	0	0	0
TBXA2R	1	0	1	0
PTGFR	1	1	1	0
PTGIR	1	1	1	0
PTGER1	1	0	1	0
PTGER2	1	0	1	0
PTGER3	1	0	1	1
PTGER4	1	1	1	0
PTGDR	1	0	1	0
PTGDR2	1	1	1	0
GPR32	1	1	1	0
GPR55	1	0	0	0
FPR2	1	0	1	1
CMKLR1	1	0	1	0
GPR18	1	0	1	0
LGR6	1	1	0	0
ADIPOR1	1	1	1	1
FFAR1	1	0	0	0
FFAR4	0	0	0	0
OXER1	1	1	0	0
GPR17	1	0	1	0
LTB4R	1	0	1	0
LTB4R2	1	0	1	0
CYSLTR1	1	0	1	0
CYSLTR2	1	0	1	0
OXGR1	1	0	0	0
CNR1	1	1	1	0
CNR2	1	1	1	0
THEM4	1	0	0	0
THEM5	1	0	0	0
